# Supplementary material for: Free-Living Aquatic Turtles as Sentinels of Salmonella spp. for Water Bodies
Source: Front Vet Sci. 2021 Jul 22;8:674973. doi: 10.3389/fvets.2021.674973 (PMC8339271; doi:10.3389/fvets.2021.674973)
Supplement: Supplementary file 1 [file Table_1.XLSX]

## Sheet: Sheet1
Area in Sq. meters
	Barren land	Comercial	Forest	GreenOpenSpaces	Water	ResidentialHigh	ResildentialLow	TransportationandUtilities	Build up and green	AreaSq.Meters	maximum	% raise
Algea	48263	28840	4017490	334450	144957	0	0	0	0	4574000	3.5
AthensAcademy	0	296206	2013259	530886	132761	139480	1320871	140537	0	4574000	4
BearH	0	233524	1315412	289771	39133	983562	1623778	88820	0	4574000	2.7
Dean	16770	0	3296514	154264	136311	0	854192	11868	104081	4574000	3
LakeHerrick	77592	710153	1500153	311509	157708	464518	838047	252223	262097	4574000	3.7
Oconee	0	0	3667832	641040	90696	0	74060	100372	0	4574000	2.7
SandyCreek	0	0	1668224	1725464	895937	0	264568	19807	0	4574000	2.8
SisterP	0	0	2365900	462608	210367	0	1505919	29206	0	4574000	3
UGAGolf	5516	149089	1920040	629614	141457	953560	708285	66439	0	4574000	3.4
Milledge	831673	818950	1850255	155360	66000	0	851762	0	0	4574000	3.4
Percentages Sites	Land Cover
	Barren land	Comercial	Forest	GreenOpenSpaces	Water	ResidentialHigh	ResildentialLow	TransportationandUtilities	Build up and green	Percentages	Slope
Algea	1.05516	0.63052	87.8332	7.31198	3.16915	0	0	0	0	100	3.5
AthensAcademy	0	6.47586	44.0153	11.6066	2.90251	3.04941	28.8778	3.07252	0	100	4
BearH	0	5.10547	28.7585	6.33518	0.855553	21.5033	35.5002	1.94185	0	100	2.7
Dean	0.366638	0	72.0707	3.37263	2.98013	0	18.6749	0.259467	2.27549	100	3
LakeHerrick	1.69637	15.5259	32.7974	6.81043	3.44792	10.1556	18.322	5.51428	5.73015	100	3.7
Oconee	0	0	80.1887	14.0149	1.98286	0	1.61915	2.1944	0	100	2.7
SandyCreek	0	0	36.4719	37.7233	19.5876	0	5.78417	0.433035	0	100	2.8
SisterP	0	0	51.725	10.1139	4.59919	0	32.9235	0.638522	0	100	3
UGAGolf	0.120595	3.25949	41.9773	13.7651	3.09263	20.8474	15.485	1.45254	0	100	3.4
Milledge	18.1826	17.9045	40.4516	3.39659	1.44294	0	18.6218	0	0	100	3.4
